# Supplementary material for: LINE-1 hypomethylation in human hepatocellular carcinomas correlates with shorter overall survival and CIMP phenotype
Source: PLoS One. 2019 May 6;14(5):e0216374. doi: 10.1371/journal.pone.0216374 (PMC6502450; doi:10.1371/journal.pone.0216374)
Supplement: S2 Table — (XLSX) [file pone.0216374.s002.xlsx]

## Sheet: LINE1_cell_lines
LINE1
		CpG 1	CpG 2	CpG 3	CpG 4	CpG 5	CpG 6	CpG 7
	HLE	67	77	68	48	60	61	41
	HLF	61	75	65	47	58	39	23
	Huh7	63	75	65	47	59	60	31
	HepG2	41	59	54	40	39	54	34
	Hep3B	63	75	70	56	66	63	45
	SNU 182	65	77	65	46	58	60	38
	SNU 387	67	77	67	49	59	60	41
	THLE2	66	76	66	47	58	59	40
	THLE3	51	68	60	42	52	55	36
