# Supplementary material for: LINE-1 hypomethylation in human hepatocellular carcinomas correlates with shorter overall survival and CIMP phenotype
Source: PLoS One. 2019 May 6;14(5):e0216374. doi: 10.1371/journal.pone.0216374 (PMC6502450; doi:10.1371/journal.pone.0216374)
Supplement: S4 Table — (XLSX) [file pone.0216374.s004.xlsx]

## Sheet: RASSF1A_HCC
RASSF1A
	HCC	CpG 1	CpG 2	CpG 3	CpG 4	CpG 5	CpG 6	CpG 7
	HCC 1	39	43	70	41	67	60	78
	HCC 2	2	2	2	2	2	0	2
	HCC 3	38	36	37	22	30	34	39
	HCC 4	1	1	1	1	0	1	1
	HCC 5	59	46	48	55	58	53	34
	HCC 6	83	77	82	82	76	73	82
	HCC 7	50	15	18	22	49	57	15
	HCC 8	66	51	45	59	63	54	59
	HCC 9	53	52	55	55	51	36	41
	HCC 10	61	52	61	62	63	67	53
	HCC 11	11	6	6	8	12	11	4
	HCC 12	67	76	75	79	73	68	79
	HCC 13	89	84	100	74	60	76	45
	HCC 14	27	16	13	24	24	24	15
	HCC 15	77	77	49	76	72	65	75
	HCC 16	15	16	6	15	15	10	5
	HCC 17	46	51	48	45	44	36	47
	HCC 18	80	83	93	75	55	68	73
	HCC 19	57	52	58	51	48	59	50
	HCC 20	72	52	42	64	72	59	55
	HCC 21	52	46	51	51	47	46	45
	HCC 22	14	15	15	14	8	5	13
	HCC 23	38	38	31	36	36	32	27
	HCC 24	57	39	45	57	69	56	60
	HCC 25	67	65	73	59	55	63	59
	HCC 26	68	60	67	65	52	63	60
	HCC 27	19	16	18	115	20	16	16
	HCC 28	27	121	32	25	28	34	14
	HCC 29	55	42	47	49	49	45	87
	HCC 30	74	75	73	75	71	69	75
	HCC 31	46	34	33	41	41	43	41
	HCC 32	47	47	45	44	45	42	43
	HCC 33	3	2	2	2	3	3	1
	HCC 34	28	25	26	30	27	25	26
	HCC 35	4	4	3	3	5	7	2
	HCC 36	1	1	1	1	1	2	1
	HCC 37	27	3	2	3	25	25	28
	HCC 38	9	6	5	6	9	8	3
	HCC 39	33	21	16	27	29	27	16
	HCC 40	57	58	60	56	55	51	59
	HCC adj	CpG 1	CpG 2	CpG 3	CpG 4	CpG 5	CpG 6	CpG 7
	HCC adj 1	6	4	5	4	6	5	0
	HCC adj 2	29	16	11	25	27	24	13
	HCC adj 3	16	11	11	15	17	13	9
	HCC adj 4	21	13	10	17	22	20	10
	HCC adj 5	16	9	6	12	14	11	5
	HCC adj 6	29	18	15	26	30	26	17
	HCCadj 7	39	24	20	35	41	36	21
	HCC adj 8	24	21	16	13	28	21	10
	HCC adj 9	6	5	4	5	6	6	3
	HCC adj 10	20	13	11	19	21	18	12
	HCC adj 11	21	10	7	14	18	14	7
	HCC adj 12	26	13	11	18	22	21	12
	HCC adj 13	27	18	13	25	29	26	17
	HCC adj 14	79	77	79	72	74	65	79
	HCC adj 15	11	5	5	5	7	10	4
	HCC adj 16	82	69	63	78	71	66	75
	HCC adj 17	21	11	14	18	20	14	8
	HCC adj 20	36	26	25	28	30	29	20
	HCC adj 21	21	14	10	19	20	15	12
	HCC adj 22	14	6	8	7	10	15	5
	HCC adj 25	27	14	12	17	20	24	10
	HCC adj 26	13	8	7	13	13	10	6
	HCC adj 27	30	18	14	27	30	27	17
	HCC adj 28	33	19	14	28	34	28	16
	HCC adj 29	29	20	15	26	30	26	17
	HCC adj 30	10	5	5	7	8	8	5
	HCC adj 32	9	6	6	8	8	8	7
	HCC adj 33	48	50	45	48	47	33	48
	HCC adj 34	76	79	76	75	72	62	77
	HCC adj 35	59	57	56	56	54	48	57

## Sheet: CCND2_HCC
CCND2
	HCC	CpG 1	CpG 2	CpG 3	CpG 4	CpG 5
	HCC 1	41	9	0	43	37
	HCC 2	1	2	2	2	1
	HCC 3	3	3	10	32	23
	HCC 4	0	10	0	15	0
	HCC 5	3	3	13	27	28
	HCC 6	2	2	5	22	40
	HCC 7	8	3	4	37	33
	HCC 8	19	19	47	64	60
	HCC 9	9	10	27	54	48
	HCC 11	3	3	9	18	14
	HCC 12	35	6	37	71	44
	HCC 13	46	3	6	65	63
	HCC 14	4	4	8	19	18
	HCC 15	38	14	66	76	63
	HCC 16	10	12	16	25	25
	HCC 17	9	20	22	43	28
	HCC 18	4	5	31	42	53
	HCC 19	4	6	8	13	13
	HCC 21	5	6	19	37	34
	HCC 22	17	18	8	33	26
	HCC 23	2	2	5	31	29
	HCC 24	7	16	44	71	61
	HCC 26	19	15	29	64	57
	HCC 27	2	2	4	7	6
	HCC 28	5	12	18	67	46
	HCC 29	7	7	4	16	16
	HCC 30	55	31	53	74	66
	HCC 31	4	6	6	16	19
	HCC 32	5	3	16	32	37
	HCC 33	2	2	2	4	4
	HCC 34	29	27	27	49	37
	HCC 35	2	2	9	18	18
	HCC 36	9	14	15	23	21
	HCC 37	1	2	4	7	12
	HCC 38	11	14	19	32	29
	HCC 39	3	6	11	49	44
	HCC 40	2	2	5	11	30
	HCC adj	CpG 1	CpG 2	CpG 3	CpG 4	CpG 5
	HCC adj 1	1	2	5	10	9
	HCC adj 2	2	3	7	17	15
	HCC adj 4	3	3	7	16	15
	HCC adj 5	2	2	5	11	12
	HCC adj 6	3	2	6	18	18
	HCC adj 7	5	6	15	32	27
	HCC adj 8	2	4	4	12	17
	HCC adj 9	3	3	7	13	13
	HCC adj 10	2	2	6	1	13
	HCC adj 11	2	2	5	12	12
	HCC adj 12	4	5	11	22	21
	HCC adj 13	4	4	10	23	19
	HCC adj 14	27	28	65	51
	HCC adj 15	2	3	6	13	14
	HCC adj 16	29	19	45	75	71
	HCC adj 17	5	3	6	14	10
	HCC adj 18	0	12	11	25	22
	HCC adj 19	16	22	17	39	21
	HCC adj 20	3	4	7	17	19
	HCC adj 21	5	4	8	16	14
	HCC adj 22	3	2	4	9	8
	HCC adj 23	17	13	16	21	22
	HCC adj 24	2	3	4	8	9
	HCC adj 25	2	3	8	18	16
	HCC adj 26	3	4	8	14	12
	HCC adj 27	3	4	7	17	16
	HCC adj 28	7	9	8	21	18
	HCC adj 29	4	6	13	24	19
	HCC adj 30	4	3	4	6	5
	HCC adj 31	3	3	8	18	16
	HCC adj 32	2	2	4	6	5
	HCC adj 33	2	2	3	8	8
	HCC adj 34	3	3	10	31	21
	HCC adj 35	3	3	6	14	11
