# Supplementary material for: LINE-1 hypomethylation in human hepatocellular carcinomas correlates with shorter overall survival and CIMP phenotype
Source: PLoS One. 2019 May 6;14(5):e0216374. doi: 10.1371/journal.pone.0216374 (PMC6502450; doi:10.1371/journal.pone.0216374)
Supplement: S5 Table — (XLSX) [file pone.0216374.s005.xlsx]

## Sheet: RASSF1A_HCA_FNH
RASSF1A
	HCA	CpG 1	CpG 2	CpG 3	CpG 4	CpG 5	CpG 6	CpG 7
	HCA Tu 1	13	7	10	10	12	16	7
	HCA Tu 2	18	12	9	15	20	19	16
	HCA Tu 3	13	10	6	8	10	13	10
	HCA Tu 4	12	6	8	8	11	26	6
	HCA Tu 5	6	3	4	3	4	5	2
	HCA Tu 6	5	7	6	0	7	5	0
	HCA Tu 7	31	19	18	43	56	44	26
	HCA Tu 8	27	8	7	18	15	17	5
	HCA Tu 9	23	12	11	17	21	20	8
	HCA adj 1	4	3	5		4	5	2
	HCA adj 3	12	7	6	8	14	20	6
	HCA adj 4	6	4	4	3	4	0	0
	HCA adj 5	8	4	4	3	6	7	3
	HCA adj 6	15	21	9	10	15	16	6
	HCA adj 7	18	7	5	7	16	15	5
	HCA Adj11	6	3	5	2	3	3	2
	FNH
	FNH Tu 1	18	12	10	12	16	15	6
	FNH Tu 2	5	2	4	3	3	12	0
	FNH Tu 3	13	5	7	7	10	15	3
	FNH Tu 4	20	14	14	17	21	22	12
	FNH Tu 5	11	4	6	7	11	23	5
	FNH adj 1	11	5	5	6	9	8	3
	FNH adj 2	15	6	5	7	6	8	2

## Sheet: CCND2_HCA_FNH
CCND2
	HCA	CpG 1	CpG 2	CpG 3	CpG 4	CpG 5
	HCA Tu 1	2	0	3	6	6
	HCA Tu 2	1	1	0	0	5
	HCA Tu 3	3	1	1	3	5
	HCA Tu 4	4	1	2	8	8
	HCA Tu 5	2	1	3	6	10
	HCA Tu 6	1	1	5	8	22
	HCA Tu 7	1	0	1	5	5
	HCA Tu 8	2	3	3	11	10
	HCA Tu 9	1	1	1	2	1
	HCA adj 1	1	1	3	5	3
	HCA adj 2	1	1	6	12	12
	HCA adj 3	1	1	1	7	16
	HCA adj 4	3	1	2	7	5
	HCA adj 6	2	1	4	10	10
	HCA adj 7	8	3	3	22	20
	HCA Adj11	1	0	1	3	3
	FNH
	FNH Tu 1	1	1	1	3	0
	FNH Tu 2	3	1	6	13	13
	FNH Tu 3	1	1	1	6	7
	FNH Tu 4	1	1	3	7	8
	FNH Tu 5
	FNH adj 1	1	0	2	6	6
	FNH adj 2	1	1	3	9	9

## Sheet: LINE1_HCA_FNH
LINE-1
	HCA	CpG 1	CpG 2	CpG 3	CpG 4	CpG 5	CpG 6	CpG 7
	HCA Tu 1	61	73	63	44	55	54	37
	HCA Tu 2	60	73	62	44	55	56	37
	HCA Tu 3	61	55	63	45	55	57	39
	HCA Tu 4	64	75	65	46	56	57	38
	HCA Tu 5	57	71	62	44	55	56	38
	HCA Tu 6	64	75	66	48	59	61	47
	HCA Tu 7	60	75	66	47	59	59	41
	HCA Tu 8	64	76	65	47	59	60	41
	HCA Tu 9	61	74	64	46	56	87	39
	HCA adj 1	66	76	66	61	56	58	38
	HCA adj 2	62	74	64	45	56	58	38
	HCA adj 3	65	76	66	46	57	59	38
	HCA adj 4	65	77	66	46	56	59	39
	HCA adj 5	66	76	66	46	56	59	39
	HCA adj 6	61	73	64	46	57	55	37
	HCA adj 7	61	75	65	48	59	60
	HCA Adj11	58	74	64	41	58	58	39
	FNH
	FNH Tu 1	56	69	61	43	35	56	45
	FNH Tu 2	62	74	64	46	58	58	40
	FNH Tu 3	60	70	61	42	47	55	36
	FNH Tu 4	62	72	62	42	42	54	37
	FNH Tu 5	57	70	60	41	52	53	36
	FNH adj 1	66	76	66	46	56	59	39
	FNH adj 2	63	75	66	48	59	61	41
